# Supplementary material for: Diagnostic sensitivity and specificity of metagenomic sequencing and qPCR for detection of viruses associated with bovine respiratory disease estimated using Bayesian latent class models
Source: Front Vet Sci. 2026 Feb 25;13:1704414. doi: 10.3389/fvets.2026.1704414 (PMC12976743; doi:10.3389/fvets.2026.1704414)
Supplement: SUPPLEMENTARY MATERIAL 1 — Summary of quality assurance information for qPCR completed by Prairie Diagnostic Services Inc., Saskatoon, SK Canada. [file Supplementary_file_1.xlsx]

## Sheet: Supplementary Materials 1
	Diagnostic sensitivity and specificity of metagenomic sequencing and qPCR for detection of viruses associated with bovine respiratory disease estimated using Bayesian latent class models
	Supplementary Materials 1:
	Summary of quality assurance information for qPCR completed by Prairie Diagnostic Services Inc., Saskatoon, SK Canada
		Table S1. Target, source and observed cycle thresholds for detection of BRD-associated virus positive controls
		Summary of internal validations studies for reported adaptations to qPCR studies
		Summary of BLAST results for each qPCR design
			Primer Sequences Queried
			Primer search vs Bos taurus genome
			Primer search vs viral subset of Refseq
		Summary of in silico analysis of M gene sensitivity
			Results of BCoV Mgene Decaro probe alignment
			Summary of in silico PCR to identify complete BCoV genomes (or close matches) in NCBI identified by the M gene using qPCR

## Sheet: Table S1 Positive controls
	Table S1. Target, source and observed cycle thresholds for detection of BRD-associated virus positive controls
	Positive Controls
	Target	Source of Controls	Range
	IDV	Isolate from PDS-Virology Laboratory	25.13+/-3Ct
	BRSV	Isolate from PDS-Virology Laboratory	26.16+/-3Ct
	BCoV	Positive from Clinical Sample confirmed by Guelph AHL	27.74+/-3Ct
	BVDV	Positive Control supplied by Applied Biosystems that comes with the VETMAX-Gold BVDV PI Detection Kit	23.16 +/-3Ct
	BPIV-3	Isolate from PDS-Virology Laboratory 2	24.33 +/- 3Ct
	BoHV-1	Isolate from PDS-Virology Laboratory	26.46 +/-3Ct
	Footnote:
	All positive controls confirmed via secondary testing methods in an external laboratory, or provided by commercial supplier
	Cut-offs: Positive <38 Ct, Suspect 38-40 Ct
	Abbreviations:
	BCoV: bovine coronavirus; BoHV-1: bovine herpes virus; BPIV-3: bovine parainfluenza virus 3;
	BRSV: bovine respiratory syncytial virus; BVDV: bovine viral diarrhea virus 1 and 2;
	IDV: influenza D virus; qPCR: quantitative polymerase chain reaction.

## Sheet: Internal validation studies
	Summary of internal validation studies reported by the commercial diagnostic laboratory that completed the qPCR assays:
	The in-house adaptations for assays for IBR, PI3, BRSV and BoCV were validated for analytical Se and Sp by the laboratory, as well as repeatability and PCR efficiency, prior to commercial use. Serial dilutions of viral stocks were used. Both enteric and respiratory sourced viral strains of BCoV were used in assay validation. 18S was included with the target viruses during the validation steps and…
	The in-house IDV assay has been previously reported in Zhang et al. (2020).
	· Zhang M, Huang Y, Godson DL, Fernando C, Alexander TW, Hill JE. Assessment of Metagenomic Sequencing and qPCR for Detection of Influenza D Virus in Bovine Respiratory Tract Samples. Viruses. 2020 Jul 28;12(8):814. doi: 10.3390/v12080814.
	Additional information is available from the commercial laboratory Prairie Diagnostic Services Inc. (PDS), Saskatoon, SK, Canada. PDS has full accreditation status from the American Association of Veterinary Laboratory Diagnosticians (AAVLD). AAVLD accreditation is an elective, peer-reviewed process for publicly funded, full service veterinary diagnostic laboratories in North America. AAVLD accre…

## Sheet: Summary of BLAST results
	Summary of BLAST results for each PCR design
	We performed a full in-silico specificity assessment for each combination of primers. Results were exported and included as supplemental data.
	To complete the search we used 'primesearch' from EMBOSS (Rice P., Longden I. and Bleasby A. EMBOSS: The European Molecular Biology Open Software Suite. Trends in Genetics. 2000 16(6):276-277) on every combination of primers in each complex against the viral subset of Refseq and the Bos taurus genome.
	Subsequent tabs in the spreadsheet summarize the primer search query for all non-commercial combinations of primers used in the qPCR and the results (completed 05 December 2025)

## Sheet: Primer Sequence Combinations
	Primer and Probes Sequences (PDS) for Viral multiplex qPCR											Parameters for themonucleotide BLAST
	Gene	Target	F/R/P	Sequence (5'-3')	Accession Number for complete gene	Amplified Region Sequence (5'-3')		Amplicon length (bps)	Citation	DOI	Direct quotation from citation about PCR conditions	-e (primer binding min temp C)	-E (probe binding min temp C)
	BCoV	M gene	F	CTGGAAGTTGGTGGAGTT		CTGGAAGTTGGTGGAGTTTCAACCCAGAAACAAACAACTTGATGTGTATAGATATGAAGGGAAGGATGTATGTTAGGCCGATAAT					The thermal profile consisted of activation of iTaq DNA polymerase at 95° C for 10 min, followed by 45 cycles of denaturation at 95 °C for 15 s annealing for 30 s and extension at 60° C for 1 min.
			R	ATTATCGGCCTAACATACATC	ON544072.1			85	Decaro et al., 2008	https://doi.org/10.1016/j.jviromet.2008.05.016		55	55
			P	CCTTCATATCTATACACATCAAGTTGTT
	BoHV-1	gb gene	F	TGTGGACCTAAACCTCACGGT		TGTGGACCTAAACCTCACGGTTCTGGAGGACCGCGAGTTCTTGCCGC					The PCR cycling parameters were as follows: 50 °C for 2 min, 95 °C for 2 min, 45 cycles of 95 °C for 15 s, 60 °C for 45 s.
			R	AGGACCGCGAGTTCTTGCCGC	PX484603.1			47	Wang et al., 2008	https://doi.org/10.1016/j.vetmic.2007.06.005		55	55
			P	GTAGTCGAGCAGACCCGTGTC
	BPIV-3	Mprot	F	TGTCTTCCACTAGATAGAGGGATAAAATT		TGTCTTCCACTAGATAGAGGGATAAAATTCCGGGTGATATTCGTGAACTGTACAGCGATTGGATCAATAACTCTATTCAAAATACCTAAATCCATGGCATTGTTATCATTAC					50 °C for 20 min and 95 °C for 15 min, followed by 40 cycles of 94 °C for 45 s and 60 °C for 75 s.
			R	GCAATGATAACAATGCCATGGA	KP757872.1			112	Horwood and Mahony, 2011	https://doi.org/10.1016/j.jviromet.2010.11.020		55	55
			P	ACAGCAATTGGATCAATAA
	BRSV	F gene	F	AAGGGTCAAACATCTGCTTAACTAG		AAGGGTCAAACATCTGCTTAACTAGGACAGATCGTGGGTGGTATTGTGACAATGCAGGCTCTGTGTCTTTTTTCCCACAGGCGGA					42 °C for 5 min (data collected) and 60 °C for 30 min (RT step), and then 95 °C for 30 s (initial denaturation) followed by 40 cycles of amplification: 94 °C for 30 s, 50 °C for 30 s (data collected), 72 °C for 45 s.
			R	TCTGCCTGWGGGAAAAAAG	KU159366.1			85	Hakhverdyan et al., 2005	https://doi.org/10.1016/j.jviromet.2004.09.016		45	45
			P	AGAGCCTGCATTRTCACAATACCACCCA
	IDV	PB1	F	TGGATGGAGAGTGCTGCTTC		TGGATGGAGAGTGCTGCTTCTTGGGGGGAGGAATGCTGATGGGAATGTTTAACATGTTGTCAACTGTTTTTGGAGTCATGACATTAAATTACAGGGAGGAAGCATTGGC					Cycling conditions were as follows: activation step at 95 °C for 2 min, followed by 45 cycles of denaturation at 95 °C for 15 s and annealing/extension at 60 °C for 1 min.
			R	GCCAATGCTTCCTCCCTGTA	MW632186.1			109	Faccini et al., 2017	https://doi.org/10.1016/j.jviromet.2017.01.019		55	55
			P	CATGTTAAACATTCCCATCAGCATTCCT
	18S	18S rRNA gene	F	GATTAAGTCCCTGCCCTTT		GATTAAGTCCCTGCCCTTTGTACACACCGCCCGTCGCTACTACCGATTGGATGGTTTAGTGAGGTCCTCGGATTGGCCCTCCTGGGGCAGGCGACTGCCCTGGGGGTGCGCTGAGAAGACGATCGA					Cycling protocol: Initial denaturation and activation of the Taq polymerase at 95 °C for 3 min; followed by 45 cycles at 95 °C for 20 s and 60 °C for 20 s.
			R	GATAGTCAAGTTCGACCGTCTT	XR_012933744.1			126	De Craeye et al. 2011	https://doi.org/10.1016/j.vetpar.2010.12.016		55	55
			P	CACACCGCCCGTCGCTACTACC
				Additional combinations of primers used for in-silico assessment of multiplex assays.
				BCoV/BRSV	CTGGAAGTTGGTGGAGTT	TCTGCCTGWGGGAAAAAAG
				BCoV/IDV	CTGGAAGTTGGTGGAGTT	GCCAATGCTTCCTCCCTGTA
				BRSV/BCoV	AAGGGTCAAACATCTGCTTAACTAG	ATTATCGGCCTAACATACATC
				BRSV/IDV	AAGGGTCAAACATCTGCTTAACTAG	GCCAATGCTTCCTCCCTGTA
				IDV/BCoV	TGGATGGAGAGTGCTGCTTC	ATTATCGGCCTAACATACATC
				IDV/BRSV	TGGATGGAGAGTGCTGCTTC	TCTGCCTGWGGGAAAAAAG
				BPIV-3/18S	TGTCTTCCACTAGATAGAGGGATAAAATT	GATAGTCAAGTTCGACCGTCTT
				18S/BPIV-3	GATTAAGTCCCTGCCCTTT	GCAATGATAACAATGCCATGGA
				BoHV-1/18S	TGTGGACCTAAACCTCACGGT	GATAGTCAAGTTCGACCGTCTT
				18S/BoHV-1	GATTAAGTCCCTGCCCTTT	AGGACCGCGAGTTCTTGCCGC

## Sheet: primersearch-vs-viral
	Results primer search vs viral subset of Refseq
	No results identified
		Primer name BPIV-3/18S
		Primer name 18S/BPIV-3
		Primer name BoHV-1/18S
		Primer name 18S/BoHV-1
		Primer name BCoV/BRSV
		Primer name BCoV/IDV
		Primer name BRSV/BCoV
		Primer name BRSV/IDV
		Primer name IDV/BCoV
		Primer name IDV/BRSV

## Sheet: primersearch-vs-bovine
	Results primer search vs Bos taurus genome
	No perfect matches were identified. A few potential amplicons were identified in Bos taurus genome. However, the smallest was 18 Mbp making it very unlikely to interfere with the qPCR.
		Primer	name	BPIV-3/18S
		Primer	name	18S/BPIV-3
		Primer	name	BoHV-1/18S
		Amplimer	1
			Sequence:	X
			GATAGTCAAGTTCGACCGTCTT	hits	forward	strand	at	50138474	with	2	mismatches
			TGTGGACCTAAACCTCACGGT	hits	reverse	strand	at	[34726956]	with	2	mismatches
			Amplimer	length:	54143716	bp
		Primer	name	18S/BoHV-1
		Primer	name	BCoV/BRSV
		Amplimer	1
			Sequence:	2
			CTGGAAGTTGGTGGAGTT	hits	forward	strand	at	44241016	with	1	mismatches
			TCTGCCTG[TAW]GGGAAAAAAG	hits	reverse	strand	at	[42569130]	with	1	mismatches
			Amplimer	length:	49420958	bp
		Amplimer	2
			Sequence:	5
			CTGGAAGTTGGTGGAGTT	hits	forward	strand	at	25254047	with	1	mismatches
			TCTGCCTG[TAW]GGGAAAAAAG	hits	reverse	strand	at	[57178834]	with	1	mismatches
			Amplimer	length:	37656437	bp
		Amplimer	3
			Sequence:	7
			TCTGCCTG[TAW]GGGAAAAAAG	hits	forward	strand	at	60423883	with	1	mismatches
			CTGGAAGTTGGTGGAGTT	hits	reverse	strand	at	[12323593]	with	1	mismatches
			Amplimer	length:	37935269	bp
		Amplimer	4
			Sequence:	9
			CTGGAAGTTGGTGGAGTT	hits	forward	strand	at	9829637	with	1	mismatches
			TCTGCCTG[TAW]GGGAAAAAAG	hits	reverse	strand	at	[65951135]	with	1	mismatches
			Amplimer	length:	29673697	bp
		Amplimer	5
			Sequence:	9
			CTGGAAGTTGGTGGAGTT	hits	forward	strand	at	1915738	with	1	mismatches
			TCTGCCTG[TAW]GGGAAAAAAG	hits	reverse	strand	at	[65951135]	with	1	mismatches
			Amplimer	length:	37587596	bp
		Primer	name	BCoV/IDV
		Amplimer	1
			Sequence:	2
			CTGGAAGTTGGTGGAGTT	hits	forward	strand	at	44241016	with	1	mismatches
			GCCAATGCTTCCTCCCTGTA	hits	reverse	strand	at	[1094586]	with	2	mismatches
			Amplimer	length:	90895502	bp
		Amplimer	2
			Sequence:	9
			GCCAATGCTTCCTCCCTGTA	hits	forward	strand	at	39872533	with	2	mismatches
			CTGGAAGTTGGTGGAGTT	hits	reverse	strand	at	[15038173]	with	1	mismatches
			Amplimer	length:	50543763	bp
		Amplimer	3
			Sequence:	21
			CTGGAAGTTGGTGGAGTT	hits	forward	strand	at	7431532	with	1	mismatches
			GCCAATGCTTCCTCCCTGTA	hits	reverse	strand	at	[8382614]	with	2	mismatches
			Amplimer	length:	54048810	bp
		Amplimer	4
			Sequence:	25
			CTGGAAGTTGGTGGAGTT	hits	forward	strand	at	7222896	with	1	mismatches
			GCCAATGCTTCCTCCCTGTA	hits	reverse	strand	at	[2880201]	with	2	mismatches
			Amplimer	length:	32247340	bp
		Primer	name	BRSV/BCoV
		Primer	name	BRSV/IDV
		Primer	name	IDV/BCoV
		Primer	name	IDV/BRSV
		Amplimer	1
			Sequence:	26
			TCTGCCTG[TAW]GGGAAAAAAG	hits	forward	strand	at	19313994	with	1	mismatches
			TGGATGGAGAGTGCTGCTTC	hits	reverse	strand	at	[14308634]	with	2	mismatches
			Amplimer	length:	18369679	bp
		Amplimer	2
			Sequence:	X
			TCTGCCTG[TAW]GGGAAAAAAG	hits	forward	strand	at	93475719	with	1	mismatches
			TGGATGGAGAGTGCTGCTTC	hits	reverse	strand	at	[2386026]	with	2	mismatches
			Amplimer	length:	43147401	bp

## Sheet: In silico M gene BCoV summary
	Summary of in silico analysis to assess the sensitivity of the M-gene from BCoV used in the qPCR
	To address any concern regarding whether the Decaro et al. (2008) M-gene assay detects all currently known BCoV strains, we performed a comprehensive in-silico evaluation using the 201 complete BCoV genomes available in NCBI. BLASTN of the Decaro probe sequence showed exclusive, high-identity matches to bovine coronavirus complete genomes with no off-target similarity to non-coronavirus sequences…

## Sheet: BCoV_Decaro_probe_alignment
	Results of BCoV Mgene Decaro probe alignment
	RID:	JVN9745J114
	Job	Title:	BCov_Decaro_probe_RC
	Program:	BLASTN
	Query:	BCov_Decaro_probe_RC	ID:	lcl|Query_6833593(dna)	Length:	28
	Subject	#1:ON792957.1_|Bovine_coronavirus_strain_ABGEB0-128,_complete_genome|Ireland:28878-28962	ID:	lcl|Query_6833595	Length:	85
	Subject	#2:ON792958.1_|Bovine_coronavirus_strain_ABGEBB-78,_complete_genome|Ireland:28917-29001	ID:	lcl|Query_6833596	Length:	85
	Subject	#3:MG757142.1_|Bovine_coronavirus_isolate_ICSA-pool-LBA,_complete_genome|France:28917-29001	ID:	lcl|Query_6833597	Length:	85
	Subject	#4:ON792963.1_|Bovine_coronavirus_strain_ABGEDB-205,_complete_genome|Ireland:28919-29003	ID:	lcl|Query_6833598	Length:	85
	Subject	#5:KX982264.1_|Bovine_coronavirus_isolate_BCoV_2014_13,_complete_genome|France:28946-29030	ID:	lcl|Query_6833599	Length:	85
	Subject	#6:ON792944.1_|Bovine_coronavirus_strain_ABGEB0-59,_complete_genome|Ireland:28951-29035	ID:	lcl|Query_6833600	Length:	85
	Subject	#7:PP273504.1_|Bovine_coronavirus_isolate_BCoV-GX-NN190313,_complete_genome|China:28964-29048	ID:	lcl|Query_6833601	Length:	85
	Subject	#8:FJ938066.1_|Bovine_respiratory_coronavirus_bovine/US/OH-440-TC/1996,_complete_genome|USA:_Ohio:28964-29048	ID:	lcl|Query_6833602	Length:	85
	Subject	#9:FJ938067.1_|Human_enteric_coronavirus_strain_4408,_complete_genome|:28964-29048	ID:	lcl|Query_6833603	Length:	85
	Subject	#10:PP599027.1_|Bovine_coronavirus_isolate_GX-NN221214,_complete_genome|China:28968-29052	ID:	lcl|Query_6833604	Length:	85
	Subject	#11:OR612020.1_|Bovine_coronavirus_isolate_BCoV/SWUN/XHD6/2022,_complete_genome|China:28971-29055	ID:	lcl|Query_6833605	Length:	85
	Subject	#12:OR612021.1_|Bovine_coronavirus_isolate_BCoV/SWUN/XHD5/2022,_complete_genome|China:28971-29055	ID:	lcl|Query_6833606	Length:	85
	Subject	#13:LC494163.1_|Bovine_coronavirus_TCG-2_RNA,_complete_genome|Japan:28973-29057	ID:	lcl|Query_6833607	Length:	85
	Subject	#14:FJ425186.1_|Waterbuck_coronavirus_US/OH-WD358/1994,_complete_genome|USA:_Ohio:28976-29060	ID:	lcl|Query_6833608	Length:	85
	Subject	#15:OR603989.1_|Bovine_coronavirus_isolate_BCoV/SWUN/HXD5/2022,_complete_genome|China:28977-29061	ID:	lcl|Query_6833609	Length:	85
	Subject	#16:LC494181.1_|Bovine_coronavirus_TCG-22_RNA,_complete_genome|Japan:28978-29062	ID:	lcl|Query_6833610	Length:	85
	Subject	#17:FJ425185.1_|Waterbuck_coronavirus_US/OH-WD358-GnC/1994,_complete_genome|USA:_Ohio:28979-29063	ID:	lcl|Query_6833611	Length:	85
	Subject	#18:FJ938065.1_|Bovine_respiratory_coronavirus_AH187,_complete_genome|USA:_Ohio:28980-29064	ID:	lcl|Query_6833612	Length:	85
	Subject	#19:LC494183.1_|Bovine_coronavirus_TCG-24_RNA,_complete_genome|Japan:28981-29065	ID:	lcl|Query_6833613	Length:	85
	Subject	#20:ON792950.1_|Bovine_coronavirus_strain_ABGEB0-78,_complete_genome|Ireland:28982-29066	ID:	lcl|Query_6833614	Length:	85
	Subject	#21:LC494165.1_|Bovine_coronavirus_TCG-10_RNA,_complete_genome|Japan:28982-29066	ID:	lcl|Query_6833615	Length:	85
	Subject	#22:OR612019.1_|Bovine_coronavirus_isolate_BCoV/SWUN/HXD10/2022,_complete_genome|China:28983-29067	ID:	lcl|Query_6833616	Length:	85
	Subject	#23:LC494170.1_|Bovine_coronavirus_TCG-15_RNA,_complete_genome|Japan:28983-29067	ID:	lcl|Query_6833617	Length:	85
	Subject	#24:LC494177.1_|Bovine_coronavirus_TCG-9_RNA,_complete_genome|Japan:28983-29067	ID:	lcl|Query_6833618	Length:	85
	Subject	#25:LC494184.1_|Bovine_coronavirus_TCG-25_RNA,_complete_genome|Japan:28984-29068	ID:	lcl|Query_6833619	Length:	85
	Subject	#26:LC494187.1_|Bovine_coronavirus_TCG-28_RNA,_complete_genome|Japan:28984-29068	ID:	lcl|Query_6833620	Length:	85
	Subject	#27:LC494162.1_|Bovine_coronavirus_TCG-3_RNA,_complete_genome|Japan:28985-29069	ID:	lcl|Query_6833621	Length:	85
	Subject	#28:LC494175.1_|Bovine_coronavirus_TCG-18_RNA,_complete_genome|Japan:28985-29069	ID:	lcl|Query_6833622	Length:	85
	Subject	#29:LC494179.1_|Bovine_coronavirus_TCG-20_RNA,_complete_genome|Japan:28985-29069	ID:	lcl|Query_6833623	Length:	85
	Subject	#30:OR454204.1_|Bovine_coronavirus_isolate_BCoV/YNZT/2023,_complete_genome|China:28986-29070	ID:	lcl|Query_6833624	Length:	85
	Subject	#31:OR612022.1_|Bovine_coronavirus_isolate_BCoV/SWUN/HXD1/2022,_complete_genome|China:28986-29070	ID:	lcl|Query_6833625	Length:	85
	Subject	#32:OR621177.1_|Bovine_coronavirus_isolate_BCoV/SWUN/XHD3/2022,_complete_genome|China:28986-29070	ID:	lcl|Query_6833626	Length:	85
	Subject	#33:OR621178.1_|Bovine_coronavirus_isolate_BCoV/SWUN/XHD4/2022,_complete_genome|China:28986-29070	ID:	lcl|Query_6833627	Length:	85
	Subject	#34:LC494156.1_|Bovine_coronavirus_SHG-3_RNA,_complete_genome|Japan:28986-29070	ID:	lcl|Query_6833628	Length:	85
	Subject	#35:LC494171.1_|Bovine_coronavirus_TCG-16_RNA,_complete_genome|Japan:28986-29070	ID:	lcl|Query_6833629	Length:	85
	Subject	#36:LC494180.1_|Bovine_coronavirus_TCG-21_RNA,_complete_genome|Japan:28986-29070	ID:	lcl|Query_6833630	Length:	85
	Subject	#37:LC494182.1_|Bovine_coronavirus_TCG-23_RNA,_complete_genome|Japan:28986-29070	ID:	lcl|Query_6833631	Length:	85
	Subject	#38:LC494185.1_|Bovine_coronavirus_TCG-26_RNA,_complete_genome|Japan:28986-29070	ID:	lcl|Query_6833632	Length:	85
	Subject	#39:LC494186.1_|Bovine_coronavirus_TCG-27_RNA,_complete_genome|Japan:28986-29070	ID:	lcl|Query_6833633	Length:	85
	Subject	#40:LC494188.1_|Bovine_coronavirus_TCG-29_RNA,_complete_genome|Japan:28986-29070	ID:	lcl|Query_6833634	Length:	85
	Subject	#41:LC494189.1_|Bovine_coronavirus_TCG-30_RNA,_complete_genome|Japan:28986-29070	ID:	lcl|Query_6833635	Length:	85
	Subject	#42:OR612023.1_|Bovine_coronavirus_isolate_BCoV/SWUN/HXD2/2022,_complete_genome|China:28986-29070	ID:	lcl|Query_6833636	Length:	85
	Subject	#43:LC494190.1_|Bovine_coronavirus_TCG-31_RNA,_complete_genome|Japan:28986-29070	ID:	lcl|Query_6833637	Length:	85
	Subject	#44:LC494191.1_|Bovine_coronavirus_TCG-32_RNA,_complete_genome|Japan:28986-29070	ID:	lcl|Query_6833638	Length:	85
	Subject	#45:LC494192.1_|Bovine_coronavirus_TCG-33_RNA,_complete_genome|Japan:28986-29070	ID:	lcl|Query_6833639	Length:	85
	Subject	#46:OR612024.1_|Bovine_coronavirus_isolate_BCoV/SWUN/HXD3/2022,_complete_genome|China:28986-29070	ID:	lcl|Query_6833640	Length:	85
	Subject	#47:OR612025.1_|Bovine_coronavirus_isolate_BCoV/SWUN/HXD4/2022,_complete_genome|China:28986-29070	ID:	lcl|Query_6833641	Length:	85
	Subject	#48:OR612026.1_|Bovine_coronavirus_isolate_BCoV/SWUN/HXD6/2022,_complete_genome|China:28986-29070	ID:	lcl|Query_6833642	Length:	85
	Subject	#49:OR612027.1_|Bovine_coronavirus_isolate_BCoV/SWUN/HXD7/2022,_complete_genome|China:28986-29070	ID:	lcl|Query_6833643	Length:	85
	Subject	#50:OR621174.1_|Bovine_coronavirus_isolate_BCoV/SWUN/XHD7/2022,_complete_genome|China:28986-29070	ID:	lcl|Query_6833644	Length:	85
	Subject	#51:OR621175.1_|Bovine_coronavirus_isolate_BCoV/SWUN/HXD8/2022,_complete_genome|China:28986-29070	ID:	lcl|Query_6833645	Length:	85
	Subject	#52:OR621176.1_|Bovine_coronavirus_isolate_BCoV/SWUN/XHD1/2022,_complete_genome|China:28986-29070	ID:	lcl|Query_6833646	Length:	85
	Subject	#53:LC494139.1_|Bovine_coronavirus_IWT-13_RNA,_complete_genome|Japan:28987-29071	ID:	lcl|Query_6833647	Length:	85
	Subject	#54:LC494149.1_|Bovine_coronavirus_IWT-23_RNA,_complete_genome|Japan:28988-29072	ID:	lcl|Query_6833648	Length:	85
	Subject	#55:LC494161.1_|Bovine_coronavirus_TCG-5_RNA,_complete_genome|Japan:28988-29072	ID:	lcl|Query_6833649	Length:	85
	Subject	#56:ON142317.1_|Bovine_coronavirus_isolate_BCoV4/2021/CHN,_complete_genome|China:28989-29073	ID:	lcl|Query_6833650	Length:	85
	Subject	#57:ON093194.1_|Bovine_coronavirus_strain_BCoV2/2021/CHN,_complete_genome|China:28989-29073	ID:	lcl|Query_6833651	Length:	85
	Subject	#58:LC494154.1_|Bovine_coronavirus_SHG-1_RNA,_complete_genome|Japan:28989-29073	ID:	lcl|Query_6833652	Length:	85
	Subject	#59:LC494176.1_|Bovine_coronavirus_TCG-17_RNA,_complete_genome|Japan:28989-29073	ID:	lcl|Query_6833653	Length:	85
	Subject	#60:ON792962.1_|Bovine_coronavirus_strain_ABGEBB-129,_complete_genome|Ireland:28990-29074	ID:	lcl|Query_6833654	Length:	85
	Subject	#61:LC494148.1_|Bovine_coronavirus_IWT-22_RNA,_complete_genome|Japan:28990-29074	ID:	lcl|Query_6833655	Length:	85
	Subject	#62:EF424622.1_|Giraffe_coronavirus_US/OH3-TC/2006,_complete_genome|USA:Ohio:28990-29074	ID:	lcl|Query_6833656	Length:	85
	Subject	#63:EF424623.1_|Giraffe_coronavirus_US/OH3/2003,_complete_genome|USA:Ohio:28990-29074	ID:	lcl|Query_6833657	Length:	85
	Subject	#64:EF424624.1_|Calf-giraffe_coronavirus_US/OH3/2006,_complete_genome|USA:Ohio:28990-29074	ID:	lcl|Query_6833658	Length:	85
	Subject	#65:PP352170.1_|Bovine_coronavirus_isolate_NMG11,_complete_genome|China:28991-29075	ID:	lcl|Query_6833659	Length:	85
	Subject	#66:LC494129.1_|Bovine_coronavirus_IWT-1_RNA,_complete_genome|Japan:28991-29075	ID:	lcl|Query_6833660	Length:	85
	Subject	#67:LC494136.1_|Bovine_coronavirus_IWT-8_RNA,_complete_genome|Japan:28991-29075	ID:	lcl|Query_6833661	Length:	85
	Subject	#68:LC494147.1_|Bovine_coronavirus_IWT-17_RNA,_complete_genome|Japan:28991-29075	ID:	lcl|Query_6833662	Length:	85
	Subject	#69:LC494155.1_|Bovine_coronavirus_SHG-2_RNA,_complete_genome|Japan:28991-29075	ID:	lcl|Query_6833663	Length:	85
	Subject	#70:LC494159.1_|Bovine_coronavirus_SHG-6_RNA,_complete_genome|Japan:28991-29075	ID:	lcl|Query_6833664	Length:	85
	Subject	#71:LC494166.1_|Bovine_coronavirus_TCG-11_RNA,_complete_genome|Japan:28992-29076	ID:	lcl|Query_6833665	Length:	85
	Subject	#72:FJ425189.1_|Sambar_deer_coronavirus_US/OH-WD388/1994,_complete_genome|USA:_Ohio:28992-29076	ID:	lcl|Query_6833666	Length:	85
	Subject	#73:FJ425190.1_|Sambar_deer_coronavirus_US/OH-WD388-TC/1994_calf-passaged,_complete_genome|USA:_Ohio:28992-29076	ID:	lcl|Query_6833667	Length:	85
	Subject	#74:LC494178.1_|Bovine_coronavirus_TCG-19_RNA,_complete_genome|Japan:28993-29077	ID:	lcl|Query_6833668	Length:	85
	Subject	#75:PP599028.1_|Bovine_coronavirus_isolate_GX-NN230328,_complete_genome|China:28994-29078	ID:	lcl|Query_6833669	Length:	85
	Subject	#76:LC494141.1_|Bovine_coronavirus_IWT-15_RNA,_complete_genome|Japan:28994-29078	ID:	lcl|Query_6833670	Length:	85
	Subject	#77:LC494152.1_|Bovine_coronavirus_IWT-26_RNA,_complete_genome|Japan:28994-29078	ID:	lcl|Query_6833671	Length:	85
	Subject	#78:LC494153.1_|Bovine_coronavirus_IWT-27_RNA,_complete_genome|Japan:28994-29078	ID:	lcl|Query_6833672	Length:	85
	Subject	#79:LC494158.1_|Bovine_coronavirus_SHG-5_RNA,_complete_genome|Japan:28994-29078	ID:	lcl|Query_6833673	Length:	85
	Subject	#80:OQ718861.1_|UNVERIFIED:_Bovine_coronavirus_isolate_BCoV/SWUN/XHD5/2022,_complete_genome|China:28995-29079	ID:	lcl|Query_6833674	Length:	85
	Subject	#81:OP924545.1_|Bovine_coronavirus_isolate_BCoV/NMG1/2022,_complete_genome|China:28995-29079	ID:	lcl|Query_6833675	Length:	85
	Subject	#82:LC494174.1_|Bovine_coronavirus_TCG-8_RNA,_complete_genome|Japan:28995-29079	ID:	lcl|Query_6833676	Length:	85
	Subject	#83:KU886219.1_|Bovine_coronavirus_strain_BCV-AKS-01,_complete_genome|China:_Xinjiang:28995-29079	ID:	lcl|Query_6833677	Length:	85
	Subject	#84:LC494126.1_|Bovine_coronavirus_GIF-1_RNA,_complete_genome|Japan:28995-29079	ID:	lcl|Query_6833678	Length:	85
	Subject	#85:LC494134.1_|Bovine_coronavirus_IWT-6_RNA,_complete_genome|Japan:28995-29079	ID:	lcl|Query_6833679	Length:	85
	Subject	#86:LC494135.1_|Bovine_coronavirus_IWT-7_RNA,_complete_genome|Japan:28995-29079	ID:	lcl|Query_6833680	Length:	85
	Subject	#87:LC494137.1_|Bovine_coronavirus_IWT-11_RNA,_complete_genome|Japan:28995-29079	ID:	lcl|Query_6833681	Length:	85
	Subject	#88:LC494151.1_|Bovine_coronavirus_IWT-25_RNA,_complete_genome|Japan:28995-29079	ID:	lcl|Query_6833682	Length:	85
	Subject	#89:LC494164.1_|Bovine_coronavirus_TCG-1_RNA,_complete_genome|Japan:28995-29079	ID:	lcl|Query_6833683	Length:	85
	Subject	#90:LC494168.1_|Bovine_coronavirus_TCG-13_RNA,_complete_genome|Japan:28995-29079	ID:	lcl|Query_6833684	Length:	85
	Subject	#91:LC494173.1_|Bovine_coronavirus_TCG-7_RNA,_complete_genome|Japan:28995-29079	ID:	lcl|Query_6833685	Length:	85
	Subject	#92:OP004056.2_|Bovine_coronavirus_isolate_CH-4-22-01,_complete_genome|USA:_Pennsylvania:28996-29080	ID:	lcl|Query_6833686	Length:	85
	Subject	#93:LC494167.1_|Bovine_coronavirus_TCG-12_RNA,_complete_genome|Japan:28997-29081	ID:	lcl|Query_6833687	Length:	85
	Subject	#94:LC494127.1_|Bovine_coronavirus_IWT-9_RNA,_complete_genome|Japan:28998-29082	ID:	lcl|Query_6833688	Length:	85
	Subject	#95:LC494128.1_|Bovine_coronavirus_IWT-10_RNA,_complete_genome|Japan:28998-29082	ID:	lcl|Query_6833689	Length:	85
	Subject	#96:LC494145.1_|Bovine_coronavirus_IWT-21_RNA,_complete_genome|Japan:28998-29082	ID:	lcl|Query_6833690	Length:	85
	Subject	#97:LC494146.1_|Bovine_coronavirus_IWT-16_RNA,_complete_genome|Japan:28998-29082	ID:	lcl|Query_6833691	Length:	85
	Subject	#98:LC494150.1_|Bovine_coronavirus_IWT-24_RNA,_complete_genome|Japan:28998-29082	ID:	lcl|Query_6833692	Length:	85
	Subject	#99:LC494157.1_|Bovine_coronavirus_SHG-4_RNA,_complete_genome|Japan:28998-29082	ID:	lcl|Query_6833693	Length:	85
	Subject	#100:LC494160.1_|Bovine_coronavirus_TCG-4_RNA,_complete_genome|Japan:28998-29082	ID:	lcl|Query_6833694	Length:	85
	Subject	#101:LC494169.1_|Bovine_coronavirus_TCG-14_RNA,_complete_genome|Japan:28998-29082	ID:	lcl|Query_6833695	Length:	85
	Subject	#102:LC494172.1_|Bovine_coronavirus_TCG-6_RNA,_complete_genome|Japan:28998-29082	ID:	lcl|Query_6833696	Length:	85
	Subject	#103:LC494130.1_|Bovine_coronavirus_IWT-2_RNA,_complete_genome|Japan:28998-29082	ID:	lcl|Query_6833697	Length:	85
	Subject	#104:LC494131.1_|Bovine_coronavirus_IWT-3_RNA,_complete_genome|Japan:28998-29082	ID:	lcl|Query_6833698	Length:	85
	Subject	#105:LC494132.1_|Bovine_coronavirus_IWT-4_RNA,_complete_genome|Japan:28998-29082	ID:	lcl|Query_6833699	Length:	85
	Subject	#106:LC494133.1_|Bovine_coronavirus_IWT-5_RNA,_complete_genome|Japan:28998-29082	ID:	lcl|Query_6833700	Length:	85
	Subject	#107:LC494138.1_|Bovine_coronavirus_IWT-12_RNA,_complete_genome|Japan:28998-29082	ID:	lcl|Query_6833701	Length:	85
	Subject	#108:LC494142.1_|Bovine_coronavirus_IWT-18_RNA,_complete_genome|Japan:28998-29082	ID:	lcl|Query_6833702	Length:	85
	Subject	#109:LC494143.1_|Bovine_coronavirus_IWT-19_RNA,_complete_genome|Japan:28998-29082	ID:	lcl|Query_6833703	Length:	85
	Subject	#110:LC494144.1_|Bovine_coronavirus_IWT-20_RNA,_complete_genome|Japan:28998-29082	ID:	lcl|Query_6833704	Length:	85
	Subject	#111:OR077306.1_|Bovine_coronavirus_isolate_HMsz2207,_complete_genome|China:28999-29083	ID:	lcl|Query_6833705	Length:	85
	Subject	#112:OR077307.1_|Bovine_coronavirus_isolate_ZJ2303G,_complete_genome|China:28999-29083	ID:	lcl|Query_6833706	Length:	85
	Subject	#113:OR077308.1_|Bovine_coronavirus_isolate_RG23F3,_complete_genome|China:28999-29083	ID:	lcl|Query_6833707	Length:	85
	Subject	#114:OR077309.1_|Bovine_coronavirus_isolate_AHFY2302G,_complete_genome|China:28999-29083	ID:	lcl|Query_6833708	Length:	85
	Subject	#115:OR077310.1_|Bovine_coronavirus_isolate_YC2304G,_complete_genome|China:28999-29083	ID:	lcl|Query_6833709	Length:	85
	Subject	#116:OR088593.1_|Bovine_coronavirus_isolate_BCoV/YN1LC/2023,_complete_genome|China:28999-29083	ID:	lcl|Query_6833710	Length:	85
	Subject	#117:PV335251.1_|Bovine_coronavirus_isolate_NX21,_complete_genome|China:29001-29085	ID:	lcl|Query_6833711	Length:	85
	Subject	#118:OP866726.1_|Bovine_coronavirus_isolate_BCoV_China/BCoV_cattle_B277b/2021,_complete_genome|China:29001-29085	ID:	lcl|Query_6833712	Length:	85
	Subject	#119:PQ588962.1_|Bovine_coronavirus_isolate_SX-2403,_complete_genome|China:29002-29086	ID:	lcl|Query_6833713	Length:	85
	Subject	#120:ON142315.1_|Bovine_coronavirus_isolate_BCoV1/2021/CHN,_complete_genome|China:29002-29086	ID:	lcl|Query_6833714	Length:	85
	Subject	#121:ON142318.1_|UNVERIFIED:_Bovine_coronavirus_isolate_BCoV5/2021/CHN,_complete_genome|China:29003-29087	ID:	lcl|Query_6833715	Length:	85
	Subject	#122:ON142316.1_|Bovine_coronavirus_isolate_BCoV3/2021/CHN,_complete_genome|China:29004-29088	ID:	lcl|Query_6833716	Length:	85
	Subject	#123:ON142319.1_|Bovine_coronavirus_isolate_BCoV6/2021/CHN,_complete_genome|China:29004-29088	ID:	lcl|Query_6833717	Length:	85
	Subject	#124:ON142320.1_|Bovine_coronavirus_isolate_BCoV7/2021/CHN,_complete_genome|China:29004-29088	ID:	lcl|Query_6833718	Length:	85
	Subject	#125:LC830476.1_|Bovine_coronavirus_BCoV/bovine/Chiba/25-1/2022_RNA,_complete_genome|Japan:_Chiba:29005-29089	ID:	lcl|Query_6833719	Length:	85
	Subject	#126:LC830477.1_|Bovine_coronavirus_BCoV/bovine/Chiba/27-1/2022_RNA,_complete_genome|Japan:_Chiba:29005-29089	ID:	lcl|Query_6833720	Length:	85
	Subject	#127:PP101630.1_|Bovine_coronavirus_isolate_BCOV/GD-GZ-02/2024,_complete_genome|China:29005-29089	ID:	lcl|Query_6833721	Length:	85
	Subject	#128:MG757139.1_|Bovine_coronavirus_isolate_ICSA16-EN,_complete_genome|France:29006-29090	ID:	lcl|Query_6833722	Length:	85
	Subject	#129:MG757141.1_|Bovine_coronavirus_isolate_ICSA-pool-EN,_complete_genome|France:29006-29090	ID:	lcl|Query_6833723	Length:	85
	Subject	#130:EF424620.1_|Bovine_coronavirus_R-AH187,_complete_genome|USA:Ohio:29006-29090	ID:	lcl|Query_6833724	Length:	85
	Subject	#131:EF424621.1_|Sable_antelope_coronavirus_US/OH1/2003,_complete_genome|USA:Ohio:29006-29090	ID:	lcl|Query_6833725	Length:	85
	Subject	#132:FJ938063.1_|Bovine_coronavirus_E-DB2-TC,_complete_genome|USA:_Ohio:29006-29090	ID:	lcl|Query_6833726	Length:	85
	Subject	#133:FJ938064.1_|Bovine_coronavirus_E-AH187-TC,_complete_genome|USA:_Ohio:29006-29090	ID:	lcl|Query_6833727	Length:	85
	Subject	#134:FJ425184.1_|Waterbuck_coronavirus_US/OH-WD358-TC/1994,_complete_genome|USA:_Ohio:29006-29090	ID:	lcl|Query_6833728	Length:	85
	Subject	#135:FJ425188.1_|Sambar_deer_coronavirus_US/OH-WD388-TC/1994,_complete_genome|USA:_Ohio:29006-29090	ID:	lcl|Query_6833729	Length:	85
	Subject	#136:EF424616.1_|Bovine_coronavirus_E-AH65-TC,_complete_genome|USA:Ohio:29006-29090	ID:	lcl|Query_6833730	Length:	85
	Subject	#137:EF424617.1_|Bovine_coronavirus_R-AH65,_complete_genome|USA:Ohio:29006-29090	ID:	lcl|Query_6833731	Length:	85
	Subject	#138:EF424618.1_|Bovine_coronavirus_R-AH65-TC,_complete_genome|USA:Ohio:29006-29090	ID:	lcl|Query_6833732	Length:	85
	Subject	#139:EF424619.1_|Bovine_coronavirus_E-AH187,_complete_genome|USA:Ohio:29006-29090	ID:	lcl|Query_6833733	Length:	85
	Subject	#140:DQ811784.2_|Bovine_coronavirus_DB2,_complete_genome|:29007-29091	ID:	lcl|Query_6833734	Length:	85
	Subject	#141:OR077312.1_|Bovine_coronavirus_isolate_HBLF2302,_complete_genome|China:29008-29092	ID:	lcl|Query_6833735	Length:	85
	Subject	#142:FJ425187.1_|White-tailed_deer_coronavirus_US/OH-WD470/1994,_complete_genome|USA:_Ohio:29008-29092	ID:	lcl|Query_6833736	Length:	85
	Subject	#143:OR753439.1_|Bovine_coronavirus_isolate_BCo/YNLP/2023,_complete_genome|China:29009-29093	ID:	lcl|Query_6833737	Length:	85
	Subject	#144:OR077313.1_|Bovine_coronavirus_isolate_GZBJ2207,_complete_genome|China:29009-29093	ID:	lcl|Query_6833738	Length:	85
	Subject	#145:OR077314.1_|Bovine_coronavirus_isolate_HBSJZ2112,_complete_genome|China:29009-29093	ID:	lcl|Query_6833739	Length:	85
	Subject	#146:OR077317.1_|Bovine_coronavirus_isolate_ZJNB2106,_complete_genome|China:29009-29093	ID:	lcl|Query_6833740	Length:	85
	Subject	#147:LC642814.1_|Bovine_coronavirus_BoCoV_GF2020_RNA,_complete_genome|Japan:29009-29093	ID:	lcl|Query_6833741	Length:	85
	Subject	#148:OR502440.1_|Bovine_coronavirus_isolate_BC8,_complete_genome|USA:29010-29094	ID:	lcl|Query_6833742	Length:	85
	Subject	#149:OR502442.1_|Bovine_coronavirus_isolate_BC18,_complete_genome|USA:29010-29094	ID:	lcl|Query_6833743	Length:	85
	Subject	#150:OR502443.1_|Bovine_coronavirus_isolate_BC39,_complete_genome|USA:29010-29094	ID:	lcl|Query_6833744	Length:	85
	Subject	#151:OR502444.1_|Bovine_coronavirus_isolate_BC47,_complete_genome|USA:29010-29094	ID:	lcl|Query_6833745	Length:	85
	Subject	#152:ON792964.1_|Bovine_coronavirus_strain_ABGEDB-260,_complete_genome|Ireland:29010-29094	ID:	lcl|Query_6833746	Length:	85
	Subject	#153:ON146444.1_|Bovine_coronavirus_strain_MARC/BRCV_2014,_complete_genome|USA:_Nebraska:29010-29094	ID:	lcl|Query_6833747	Length:	85
	Subject	#154:MH043954.1_|Bovine_coronavirus_isolate_4-17-08,_complete_genome|USA:_Pennsylvania:29010-29094	ID:	lcl|Query_6833748	Length:	85
	Subject	#155:PP235951.1_|UNVERIFIED:_Bovine_coronavirus_isolate_BCoV/JLNA01/2023,_complete_genome|China:29011-29095	ID:	lcl|Query_6833749	Length:	85
	Subject	#156:MG518518.1_|Water_deer_coronavirus_isolate_W17-18,_complete_genome|South_Korea:_Chungnam:29011-29095	ID:	lcl|Query_6833750	Length:	85
	Subject	#157:OP866727.1_|Bovine_coronavirus_isolate_BCoV_China/BCoV_cattle_F226/2021,_complete_genome|China:29012-29096	ID:	lcl|Query_6833751	Length:	85
	Subject	#158:OP866729.1_|Bovine_coronavirus_isolate_BCoV_China/BCoV_cattle_B277a/2021,_complete_genome|China:29012-29096	ID:	lcl|Query_6833752	Length:	85
	Subject	#159:MW711287.1_|Bovine_coronavirus_isolate_SWUN/NMG-D10/2020,_complete_genome|China:29013-29097	ID:	lcl|Query_6833753	Length:	85
	Subject	#160:MH043952.1_|Bovine_coronavirus_isolate_4-17-03,_complete_genome|USA:_Pennsylvania:29013-29097	ID:	lcl|Query_6833754	Length:	85
	Subject	#161:OR077316.1_|Bovine_coronavirus_isolate_JSYZ2209,_complete_genome|China:29018-29102	ID:	lcl|Query_6833755	Length:	85
	Subject	#162:ON792943.1_|Bovine_coronavirus_strain_ABGEB0-56,_complete_genome|Ireland:29018-29102	ID:	lcl|Query_6833756	Length:	85
	Subject	#163:ON792959.1_|Bovine_coronavirus_strain_ABGEBB-108,_complete_genome|Ireland:29018-29102	ID:	lcl|Query_6833757	Length:	85
	Subject	#164:MG757140.1_|Bovine_coronavirus_isolate_ICSA16-LBA,_complete_genome|France:29018-29102	ID:	lcl|Query_6833758	Length:	85
	Subject	#165:ON792946.1_|Bovine_coronavirus_strain_ABGEB0-66,_complete_genome|Ireland:29020-29104	ID:	lcl|Query_6833759	Length:	85
	Subject	#166:ON792954.1_|Bovine_coronavirus_strain_ABGEB0-110,_complete_genome|Ireland:29020-29104	ID:	lcl|Query_6833760	Length:	85
	Subject	#167:MG757138.1_|Bovine_coronavirus_isolate_ICSA21-LBA,_complete_genome|France:29020-29104	ID:	lcl|Query_6833761	Length:	85
	Subject	#168:OR077315.1_|Bovine_coronavirus_isolate_HBSJZ2202,_complete_genome|China:29021-29105	ID:	lcl|Query_6833762	Length:	85
	Subject	#169:ON792953.1_|Bovine_coronavirus_strain_ABGEB0-88,_complete_genome|Ireland:29021-29105	ID:	lcl|Query_6833763	Length:	85
	Subject	#170:DQ915164.2_|Bovine_coronavirus_isolate_Alpaca,_complete_genome|USA:29021-29105	ID:	lcl|Query_6833764	Length:	85
	Subject	#171:NC_003045.1_|Bovine_coronavirus_isolate_BCoV-ENT,_complete_genome|:29022-29106	ID:	lcl|Query_6833765	Length:	85
	Subject	#172:PP101629.1_|Bovine_coronavirus_isolate_BCOV/GD-GZ-01/2024,_complete_genome|China:29022-29106	ID:	lcl|Query_6833766	Length:	85
	Subject	#173:ON792942.1_|Bovine_coronavirus_strain_ABGEB0-54,_complete_genome|Ireland:29022-29106	ID:	lcl|Query_6833767	Length:	85
	Subject	#174:ON792951.1_|Bovine_coronavirus_strain_ABGEB0-79,_complete_genome|Ireland:29022-29106	ID:	lcl|Query_6833768	Length:	85
	Subject	#175:EF424615.1_|Bovine_coronavirus_E-AH65,_complete_genome|USA:Ohio:29022-29106	ID:	lcl|Query_6833769	Length:	85
	Subject	#176:AF391542.1_|Bovine_coronavirus_isolate_BCoV-LUN,_complete_genome|:29022-29106	ID:	lcl|Query_6833770	Length:	85
	Subject	#177:AF391541.1_|Bovine_coronavirus_isolate_BCoV-ENT,_complete_genome|:29022-29106	ID:	lcl|Query_6833771	Length:	85
	Subject	#178:MN982198.1_|Bovine_coronavirus_isolate_BCOV-China/SWUN/A1/2018,_complete_genome|China:29023-29107	ID:	lcl|Query_6833772	Length:	85
	Subject	#179:FJ415324.1_|Human_enteric_coronavirus_4408,_complete_genome|Germany:29023-29107	ID:	lcl|Query_6833773	Length:	85
	Subject	#180:ON792956.1_|Bovine_coronavirus_strain_ABGEB0-122,_complete_genome|Ireland:29024-29108	ID:	lcl|Query_6833774	Length:	85
	Subject	#181:PQ118397.1_|Bovine_coronavirus_isolate_BCoV-13/Iowa/2024,_complete_genome|USA:_Iowa:29026-29110	ID:	lcl|Query_6833775	Length:	85
	Subject	#182:OQ507475.1_|UNVERIFIED:_Bovine_coronavirus_isolate_Nes_2012-01-03,_complete_genome|Norway:29026-29110	ID:	lcl|Query_6833776	Length:	85
	Subject	#183:OP296992.1_|Bovine_coronavirus_isolate_p95,_complete_genome|Taiwan:29026-29110	ID:	lcl|Query_6833777	Length:	85
	Subject	#184:MH043953.1_|Bovine_coronavirus_isolate_4-17-25,_complete_genome|USA:_Pennsylvania:29026-29110	ID:	lcl|Query_6833778	Length:	85
	Subject	#185:MH043955.1_|Bovine_coronavirus_isolate_7-16-23,_complete_genome|USA:_Pennsylvania:29026-29110	ID:	lcl|Query_6833779	Length:	85
	Subject	#186:AB354579.1_|Bovine_coronavirus_genomic_RNA,_complete_genome,_strain:_Kakegawa|Japan:29026-29110	ID:	lcl|Query_6833780	Length:	85
	Subject	#187:U00735.2_|Bovine_coronavirus_strain_Mebus,_complete_genome|:29026-29110	ID:	lcl|Query_6833781	Length:	85
	Subject	#188:OR750853.1_|UNVERIFIED:_Bovine_coronavirus_isolate_BCoV-XJ-SHZ-37,_complete_genome|China:29027-29111	ID:	lcl|Query_6833782	Length:	85
	Subject	#189:ON792947.1_|Bovine_coronavirus_strain_ABGEB0-70,_complete_genome|Ireland:29032-29116	ID:	lcl|Query_6833783	Length:	85
	Subject	#190:MN982199.1_|Bovine_coronavirus_isolate_BCOV-China/SWUN/A10/2018,_complete_genome|China:29033-29117	ID:	lcl|Query_6833784	Length:	85
	Subject	#191:ON792949.1_|Bovine_coronavirus_strain_ABGEB0-74,_complete_genome|Ireland:29037-29121	ID:	lcl|Query_6833785	Length:	85
	Subject	#192:AF220295.1_|Bovine_coronavirus_strain_Quebec,_complete_genome|:29038-29122	ID:	lcl|Query_6833786	Length:	85
	Subject	#193:ON544072.1_|Bovine_coronavirus_isolate_DTA28-kidney/2021,_complete_genome|China:29043-29127	ID:	lcl|Query_6833787	Length:	85
	Subject	#194:ON544073.1_|Bovine_coronavirus_isolate_DTA28-rectum/2021,_complete_genome|China:29043-29127	ID:	lcl|Query_6833788	Length:	85
	Subject	#195:ON792955.1_|Bovine_coronavirus_strain_ABGEB0-116,_complete_genome|Ireland:29050-29134	ID:	lcl|Query_6833789	Length:	85
	Subject	#196:ON792948.1_|Bovine_coronavirus_strain_ABGEB0-72,_complete_genome|Ireland:29069-29153	ID:	lcl|Query_6833790	Length:	85
	Subject	#197:ON792952.1_|Bovine_coronavirus_strain_ABGEB0-81,_complete_genome|Ireland:29077-29161	ID:	lcl|Query_6833791	Length:	85
	Subject	#198:ON792961.1_|Bovine_coronavirus_strain_ABGEBB-115,_complete_genome|Ireland:29099-29183	ID:	lcl|Query_6833792	Length:	85
	Subject	#199:ON792960.1_|Bovine_coronavirus_strain_ABGEBB-110,_complete_genome|Ireland:29101-29185	ID:	lcl|Query_6833793	Length:	85
	Subject	#200:ON792941.1_|Bovine_coronavirus_strain_ABGEB0-52,_complete_genome|Ireland:29104-29188	ID:	lcl|Query_6833794	Length:	85
	Subject	#201:ON792945.1_|Bovine_coronavirus_strain_ABGEB0-62,_complete_genome|Ireland:29164-29248	ID:	lcl|Query_6833795	Length:	85
	Sequences	producing	significant	alignments:
		Scientific	Common	Max	Total	Query	E	Per.	Acc.
	Description	Name	Name	Taxid	Score	Score	cover	Value	Ident	Len	Accession
	AF220295.1_|Bovine_coronavirus_strain_Quebec,_complete_genome|:29	0	56	56	1	4e-12	100	85	Query_6833786
	U00735.2_|Bovine_coronavirus_strain_Mebus,_complete_genome|:29026	0	56	56	1	4e-12	100	85	Query_6833781
	AB354579.1_|Bovine_coronavirus_genomic_RNA,_complete_genome,_stra	0	56	56	1	4e-12	100	85	Query_6833780
	OP296992.1_|Bovine_coronavirus_isolate_p95,_complete_genome|Taiwa	0	56	56	1	4e-12	100	85	Query_6833777
	OQ507475.1_|UNVERIFIED:_Bovine_coronavirus_isolate_Nes_2012-01-03	0	56	56	1	4e-12	100	85	Query_6833776
	PQ118397.1_|Bovine_coronavirus_isolate_BCoV-13/Iowa/2024,_complet	0	56	56	1	4e-12	100	85	Query_6833775
	FJ415324.1_|Human_enteric_coronavirus_4408,_complete_genome|Germa	0	56	56	1	4e-12	100	85	Query_6833773
	AF391541.1_|Bovine_coronavirus_isolate_BCoV-ENT,_complete_genome|	0	56	56	1	4e-12	100	85	Query_6833771
	EF424615.1_|Bovine_coronavirus_E-AH65,_complete_genome|USA:Ohio:2	0	56	56	1	4e-12	100	85	Query_6833769
	NC_003045.1_|Bovine_coronavirus_isolate_BCoV-ENT,_complete_genome	0	56	56	1	4e-12	100	85	Query_6833765
	DQ915164.2_|Bovine_coronavirus_isolate_Alpaca,_complete_genome|US	0	56	56	1	4e-12	100	85	Query_6833764
	MG518518.1_|Water_deer_coronavirus_isolate_W17-18,_complete_genom	0	56	56	1	4e-12	100	85	Query_6833750
	OR753439.1_|Bovine_coronavirus_isolate_BCo/YNLP/2023,_complete_ge	0	56	56	1	4e-12	100	85	Query_6833737
	FJ425187.1_|White-tailed_deer_coronavirus_US/OH-WD470/1994,_compl	0	56	56	1	4e-12	100	85	Query_6833736
	DQ811784.2_|Bovine_coronavirus_DB2,_complete_genome|:29007-29091	0	56	56	1	4e-12	100	85	Query_6833734
	EF424619.1_|Bovine_coronavirus_E-AH187,_complete_genome|USA:Ohio:	0	56	56	1	4e-12	100	85	Query_6833733
	EF424618.1_|Bovine_coronavirus_R-AH65-TC,_complete_genome|USA:Ohi	0	56	56	1	4e-12	100	85	Query_6833732
	EF424617.1_|Bovine_coronavirus_R-AH65,_complete_genome|USA:Ohio:2	0	56	56	1	4e-12	100	85	Query_6833731
	EF424616.1_|Bovine_coronavirus_E-AH65-TC,_complete_genome|USA:Ohi	0	56	56	1	4e-12	100	85	Query_6833730
	FJ425188.1_|Sambar_deer_coronavirus_US/OH-WD388-TC/1994,_complete	0	56	56	1	4e-12	100	85	Query_6833729
	FJ425184.1_|Waterbuck_coronavirus_US/OH-WD358-TC/1994,_complete_g	0	56	56	1	4e-12	100	85	Query_6833728
	FJ938064.1_|Bovine_coronavirus_E-AH187-TC,_complete_genome|USA:_O	0	56	56	1	4e-12	100	85	Query_6833727
	FJ938063.1_|Bovine_coronavirus_E-DB2-TC,_complete_genome|USA:_Ohi	0	56	56	1	4e-12	100	85	Query_6833726
	EF424621.1_|Sable_antelope_coronavirus_US/OH1/2003,_complete_geno	0	56	56	1	4e-12	100	85	Query_6833725
	EF424620.1_|Bovine_coronavirus_R-AH187,_complete_genome|USA:Ohio:	0	56	56	1	4e-12	100	85	Query_6833724
	OR077310.1_|Bovine_coronavirus_isolate_YC2304G,_complete_genome|C	0	56	56	1	4e-12	100	85	Query_6833709
	OR077308.1_|Bovine_coronavirus_isolate_RG23F3,_complete_genome|Ch	0	56	56	1	4e-12	100	85	Query_6833707
	LC494138.1_|Bovine_coronavirus_IWT-12_RNA,_complete_genome|Japan:	0	56	56	1	4e-12	100	85	Query_6833701
	LC494133.1_|Bovine_coronavirus_IWT-5_RNA,_complete_genome|Japan:2	0	56	56	1	4e-12	100	85	Query_6833700
	LC494132.1_|Bovine_coronavirus_IWT-4_RNA,_complete_genome|Japan:2	0	56	56	1	4e-12	100	85	Query_6833699
	LC494131.1_|Bovine_coronavirus_IWT-3_RNA,_complete_genome|Japan:2	0	56	56	1	4e-12	100	85	Query_6833698
	LC494130.1_|Bovine_coronavirus_IWT-2_RNA,_complete_genome|Japan:2	0	56	56	1	4e-12	100	85	Query_6833697
	LC494172.1_|Bovine_coronavirus_TCG-6_RNA,_complete_genome|Japan:2	0	56	56	1	4e-12	100	85	Query_6833696
	LC494169.1_|Bovine_coronavirus_TCG-14_RNA,_complete_genome|Japan:	0	56	56	1	4e-12	100	85	Query_6833695
	LC494160.1_|Bovine_coronavirus_TCG-4_RNA,_complete_genome|Japan:2	0	56	56	1	4e-12	100	85	Query_6833694
	LC494128.1_|Bovine_coronavirus_IWT-10_RNA,_complete_genome|Japan:	0	56	56	1	4e-12	100	85	Query_6833689
	LC494167.1_|Bovine_coronavirus_TCG-12_RNA,_complete_genome|Japan:	0	56	56	1	4e-12	100	85	Query_6833687
	LC494173.1_|Bovine_coronavirus_TCG-7_RNA,_complete_genome|Japan:2	0	56	56	1	4e-12	100	85	Query_6833685
	LC494168.1_|Bovine_coronavirus_TCG-13_RNA,_complete_genome|Japan:	0	56	56	1	4e-12	100	85	Query_6833684
	LC494164.1_|Bovine_coronavirus_TCG-1_RNA,_complete_genome|Japan:2	0	56	56	1	4e-12	100	85	Query_6833683
	LC494135.1_|Bovine_coronavirus_IWT-7_RNA,_complete_genome|Japan:2	0	56	56	1	4e-12	100	85	Query_6833680
	LC494134.1_|Bovine_coronavirus_IWT-6_RNA,_complete_genome|Japan:2	0	56	56	1	4e-12	100	85	Query_6833679
	KU886219.1_|Bovine_coronavirus_strain_BCV-AKS-01,_complete_genome	0	56	56	1	4e-12	100	85	Query_6833677
	LC494174.1_|Bovine_coronavirus_TCG-8_RNA,_complete_genome|Japan:2	0	56	56	1	4e-12	100	85	Query_6833676
	LC494158.1_|Bovine_coronavirus_SHG-5_RNA,_complete_genome|Japan:2	0	56	56	1	4e-12	100	85	Query_6833673
	FJ425190.1_|Sambar_deer_coronavirus_US/OH-WD388-TC/1994_calf-pass	0	56	56	1	4e-12	100	85	Query_6833667
	FJ425189.1_|Sambar_deer_coronavirus_US/OH-WD388/1994,_complete_ge	0	56	56	1	4e-12	100	85	Query_6833666
	LC494166.1_|Bovine_coronavirus_TCG-11_RNA,_complete_genome|Japan:	0	56	56	1	4e-12	100	85	Query_6833665
	LC494155.1_|Bovine_coronavirus_SHG-2_RNA,_complete_genome|Japan:2	0	56	56	1	4e-12	100	85	Query_6833663
	LC494136.1_|Bovine_coronavirus_IWT-8_RNA,_complete_genome|Japan:2	0	56	56	1	4e-12	100	85	Query_6833661
	LC494129.1_|Bovine_coronavirus_IWT-1_RNA,_complete_genome|Japan:2	0	56	56	1	4e-12	100	85	Query_6833660
	PP352170.1_|Bovine_coronavirus_isolate_NMG11,_complete_genome|Chi	0	56	56	1	4e-12	100	85	Query_6833659
	EF424624.1_|Calf-giraffe_coronavirus_US/OH3/2006,_complete_genome	0	56	56	1	4e-12	100	85	Query_6833658
	EF424623.1_|Giraffe_coronavirus_US/OH3/2003,_complete_genome|USA:	0	56	56	1	4e-12	100	85	Query_6833657
	EF424622.1_|Giraffe_coronavirus_US/OH3-TC/2006,_complete_genome|U	0	56	56	1	4e-12	100	85	Query_6833656
	LC494154.1_|Bovine_coronavirus_SHG-1_RNA,_complete_genome|Japan:2	0	56	56	1	4e-12	100	85	Query_6833652
	LC494161.1_|Bovine_coronavirus_TCG-5_RNA,_complete_genome|Japan:2	0	56	56	1	4e-12	100	85	Query_6833649
	LC494139.1_|Bovine_coronavirus_IWT-13_RNA,_complete_genome|Japan:	0	56	56	1	4e-12	100	85	Query_6833647
	LC494171.1_|Bovine_coronavirus_TCG-16_RNA,_complete_genome|Japan:	0	56	56	1	4e-12	100	85	Query_6833629
	LC494156.1_|Bovine_coronavirus_SHG-3_RNA,_complete_genome|Japan:2	0	56	56	1	4e-12	100	85	Query_6833628
	LC494162.1_|Bovine_coronavirus_TCG-3_RNA,_complete_genome|Japan:2	0	56	56	1	4e-12	100	85	Query_6833621
	LC494170.1_|Bovine_coronavirus_TCG-15_RNA,_complete_genome|Japan:	0	56	56	1	4e-12	100	85	Query_6833617
	LC494165.1_|Bovine_coronavirus_TCG-10_RNA,_complete_genome|Japan:	0	56	56	1	4e-12	100	85	Query_6833615
	FJ938065.1_|Bovine_respiratory_coronavirus_AH187,_complete_genome	0	56	56	1	4e-12	100	85	Query_6833612
	FJ425185.1_|Waterbuck_coronavirus_US/OH-WD358-GnC/1994,_complete_	0	56	56	1	4e-12	100	85	Query_6833611
	FJ425186.1_|Waterbuck_coronavirus_US/OH-WD358/1994,_complete_geno	0	56	56	1	4e-12	100	85	Query_6833608
	LC494163.1_|Bovine_coronavirus_TCG-2_RNA,_complete_genome|Japan:2	0	56	56	1	4e-12	100	85	Query_6833607
	FJ938067.1_|Human_enteric_coronavirus_strain_4408,_complete_genom	0	56	56	1	4e-12	100	85	Query_6833603
	FJ938066.1_|Bovine_respiratory_coronavirus_bovine/US/OH-440-TC/19	0	56	56	1	4e-12	100	85	Query_6833602
	ON792945.1_|Bovine_coronavirus_strain_ABGEB0-62,_complete_genome|	0	52	52	0.93	6e-11	100	85	Query_6833795
	ON792941.1_|Bovine_coronavirus_strain_ABGEB0-52,_complete_genome|	0	52	52	0.93	6e-11	100	85	Query_6833794
	ON792960.1_|Bovine_coronavirus_strain_ABGEBB-110,_complete_genome	0	52	52	0.93	6e-11	100	85	Query_6833793
	ON792961.1_|Bovine_coronavirus_strain_ABGEBB-115,_complete_genome	0	52	52	0.93	6e-11	100	85	Query_6833792
	ON792952.1_|Bovine_coronavirus_strain_ABGEB0-81,_complete_genome|	0	52	52	0.93	6e-11	100	85	Query_6833791
	ON792948.1_|Bovine_coronavirus_strain_ABGEB0-72,_complete_genome|	0	52	52	0.93	6e-11	100	85	Query_6833790
	ON792955.1_|Bovine_coronavirus_strain_ABGEB0-116,_complete_genome	0	52	52	0.93	6e-11	100	85	Query_6833789
	ON792949.1_|Bovine_coronavirus_strain_ABGEB0-74,_complete_genome|	0	52	52	0.93	6e-11	100	85	Query_6833785
	ON792947.1_|Bovine_coronavirus_strain_ABGEB0-70,_complete_genome|	0	52	52	0.93	6e-11	100	85	Query_6833783
	AF391542.1_|Bovine_coronavirus_isolate_BCoV-LUN,_complete_genome|	0	52	52	0.93	6e-11	100	85	Query_6833770
	ON792942.1_|Bovine_coronavirus_strain_ABGEB0-54,_complete_genome|	0	52	52	0.93	6e-11	100	85	Query_6833767
	ON792953.1_|Bovine_coronavirus_strain_ABGEB0-88,_complete_genome|	0	52	52	0.93	6e-11	100	85	Query_6833763
	MG757138.1_|Bovine_coronavirus_isolate_ICSA21-LBA,_complete_genom	0	52	52	0.93	6e-11	100	85	Query_6833761
	ON792954.1_|Bovine_coronavirus_strain_ABGEB0-110,_complete_genome	0	52	52	0.93	6e-11	100	85	Query_6833760
	ON792946.1_|Bovine_coronavirus_strain_ABGEB0-66,_complete_genome|	0	52	52	0.93	6e-11	100	85	Query_6833759
	MG757140.1_|Bovine_coronavirus_isolate_ICSA16-LBA,_complete_genom	0	52	52	0.93	6e-11	100	85	Query_6833758
	ON792959.1_|Bovine_coronavirus_strain_ABGEBB-108,_complete_genome	0	52	52	0.93	6e-11	100	85	Query_6833757
	ON792943.1_|Bovine_coronavirus_strain_ABGEB0-56,_complete_genome|	0	52	52	0.93	6e-11	100	85	Query_6833756
	ON792964.1_|Bovine_coronavirus_strain_ABGEDB-260,_complete_genome	0	52	52	0.93	6e-11	100	85	Query_6833746
	MG757141.1_|Bovine_coronavirus_isolate_ICSA-pool-EN,_complete_gen	0	52	52	0.93	6e-11	100	85	Query_6833723
	MG757139.1_|Bovine_coronavirus_isolate_ICSA16-EN,_complete_genome	0	52	52	0.93	6e-11	100	85	Query_6833722
	PP101630.1_|Bovine_coronavirus_isolate_BCOV/GD-GZ-02/2024,_comple	0	52	52	0.93	6e-11	100	85	Query_6833721
	ON792962.1_|Bovine_coronavirus_strain_ABGEBB-129,_complete_genome	0	52	52	0.93	6e-11	100	85	Query_6833654
	ON792950.1_|Bovine_coronavirus_strain_ABGEB0-78,_complete_genome|	0	52	52	0.93	6e-11	100	85	Query_6833614
	KX982264.1_|Bovine_coronavirus_isolate_BCoV_2014_13,_complete_gen	0	52	52	0.93	6e-11	100	85	Query_6833599
	ON792963.1_|Bovine_coronavirus_strain_ABGEDB-205,_complete_genome	0	52	52	0.93	6e-11	100	85	Query_6833598
	MG757142.1_|Bovine_coronavirus_isolate_ICSA-pool-LBA,_complete_ge	0	52	52	0.93	6e-11	100	85	Query_6833597
	ON792958.1_|Bovine_coronavirus_strain_ABGEBB-78,_complete_genome|	0	52	52	0.93	6e-11	100	85	Query_6833596
	ON792957.1_|Bovine_coronavirus_strain_ABGEB0-128,_complete_genome	0	52	52	0.93	6e-11	100	85	Query_6833595
	ON544073.1_|Bovine_coronavirus_isolate_DTA28-rectum/2021,_complet	0	48.1	48.1	1	1e-09	96.43	85	Query_6833788
	ON544072.1_|Bovine_coronavirus_isolate_DTA28-kidney/2021,_complet	0	48.1	48.1	1	1e-09	96.43	85	Query_6833787
	Alignments:
	>AF220295.1_|Bovine_coronavirus_strain_Quebec,_complete_genome|:29038-29122
	Sequence	ID:	Query_6833786	Length:	85
	Range	01:00:00	33	to	60
	Score:56.0	bits(28),	Expect:4e-12,
	Identities:28/28(100%),	Gaps:0/28(0%),	Strand:	Plus/Plus
	Query	1	AACAACTTGATGTGTATAGATATGAAGG	28
		||||||||||||||||||||||||||||
	Sbjct	33	AACAACTTGATGTGTATAGATATGAAGG	60
	>U00735.2_|Bovine_coronavirus_strain_Mebus,_complete_genome|:29026-29110
	Sequence	ID:	Query_6833781	Length:	85
	Range	01:00:00	33	to	60
	Score:56.0	bits(28),	Expect:4e-12,
	Identities:28/28(100%),	Gaps:0/28(0%),	Strand:	Plus/Plus
	Query	1	AACAACTTGATGTGTATAGATATGAAGG	28
		||||||||||||||||||||||||||||
	Sbjct	33	AACAACTTGATGTGTATAGATATGAAGG	60
	>AB354579.1_|Bovine_coronavirus_genomic_RNA,_complete_genome,_strain:_Kakegawa|Japan:29026-29110
	Sequence	ID:	Query_6833780	Length:	85
	Range	01:00:00	33	to	60
	Score:56.0	bits(28),	Expect:4e-12,
	Identities:28/28(100%),	Gaps:0/28(0%),	Strand:	Plus/Plus
	Query	1	AACAACTTGATGTGTATAGATATGAAGG	28
		||||||||||||||||||||||||||||
	Sbjct	33	AACAACTTGATGTGTATAGATATGAAGG	60
	>OP296992.1_|Bovine_coronavirus_isolate_p95,_complete_genome|Taiwan:29026-29110
	Sequence	ID:	Query_6833777	Length:	85
	Range	01:00:00	33	to	60
	Score:56.0	bits(28),	Expect:4e-12,
	Identities:28/28(100%),	Gaps:0/28(0%),	Strand:	Plus/Plus
	Query	1	AACAACTTGATGTGTATAGATATGAAGG	28
		||||||||||||||||||||||||||||
	Sbjct	33	AACAACTTGATGTGTATAGATATGAAGG	60
	>OQ507475.1_|UNVERIFIED:_Bovine_coronavirus_isolate_Nes_2012-01-03,_complete_genome|Norway:29026-29110
	Sequence	ID:	Query_6833776	Length:	85
	Range	01:00:00	33	to	60
	Score:56.0	bits(28),	Expect:4e-12,
	Identities:28/28(100%),	Gaps:0/28(0%),	Strand:	Plus/Plus
	Query	1	AACAACTTGATGTGTATAGATATGAAGG	28
		||||||||||||||||||||||||||||
	Sbjct	33	AACAACTTGATGTGTATAGATATGAAGG	60
	>PQ118397.1_|Bovine_coronavirus_isolate_BCoV-13/Iowa/2024,_complete_genome|USA:_Iowa:29026-29110
	Sequence	ID:	Query_6833775	Length:	85
	Range	01:00:00	33	to	60
	Score:56.0	bits(28),	Expect:4e-12,
	Identities:28/28(100%),	Gaps:0/28(0%),	Strand:	Plus/Plus
	Query	1	AACAACTTGATGTGTATAGATATGAAGG	28
		||||||||||||||||||||||||||||
	Sbjct	33	AACAACTTGATGTGTATAGATATGAAGG	60
	>FJ415324.1_|Human_enteric_coronavirus_4408,_complete_genome|Germany:29023-29107
	Sequence	ID:	Query_6833773	Length:	85
	Range	01:00:00	33	to	60
	Score:56.0	bits(28),	Expect:4e-12,
	Identities:28/28(100%),	Gaps:0/28(0%),	Strand:	Plus/Plus
	Query	1	AACAACTTGATGTGTATAGATATGAAGG	28
		||||||||||||||||||||||||||||
	Sbjct	33	AACAACTTGATGTGTATAGATATGAAGG	60
	>AF391541.1_|Bovine_coronavirus_isolate_BCoV-ENT,_complete_genome|:29022-29106
	Sequence	ID:	Query_6833771	Length:	85
	Range	01:00:00	33	to	60
	Score:56.0	bits(28),	Expect:4e-12,
	Identities:28/28(100%),	Gaps:0/28(0%),	Strand:	Plus/Plus
	Query	1	AACAACTTGATGTGTATAGATATGAAGG	28
		||||||||||||||||||||||||||||
	Sbjct	33	AACAACTTGATGTGTATAGATATGAAGG	60
	>EF424615.1_|Bovine_coronavirus_E-AH65,_complete_genome|USA:Ohio:29022-29106
	Sequence	ID:	Query_6833769	Length:	85
	Range	01:00:00	33	to	60
	Score:56.0	bits(28),	Expect:4e-12,
	Identities:28/28(100%),	Gaps:0/28(0%),	Strand:	Plus/Plus
	Query	1	AACAACTTGATGTGTATAGATATGAAGG	28
		||||||||||||||||||||||||||||
	Sbjct	33	AACAACTTGATGTGTATAGATATGAAGG	60
	>NC_003045.1_|Bovine_coronavirus_isolate_BCoV-ENT,_complete_genome|:29022-29106
	Sequence	ID:	Query_6833765	Length:	85
	Range	01:00:00	33	to	60
	Score:56.0	bits(28),	Expect:4e-12,
	Identities:28/28(100%),	Gaps:0/28(0%),	Strand:	Plus/Plus
	Query	1	AACAACTTGATGTGTATAGATATGAAGG	28
		||||||||||||||||||||||||||||
	Sbjct	33	AACAACTTGATGTGTATAGATATGAAGG	60

## Sheet: BCoV_completeGenome_insilicoPCR
	Summary of in silico PCR to identify complete BCoV genomes (or close matches) in NCBI identified by the M gene using qPCR
	Products count table
		BCoV_Decaro_et_al_2008_F
	Sequence name	BCoV_Decaro_et_al_2008_R
	NC_003045.1 |Bovine coronavirus isolate BCoV-ENT, complete genome|	1
	PV335251.1 |Bovine coronavirus isolate NX21, complete genome|China	1
	PQ118397.1 |Bovine coronavirus isolate BCoV-13/Iowa/2024, complete genome|USA: Iowa	1
	PP235951.1 |UNVERIFIED: Bovine coronavirus isolate BCoV/JLNA01/2023, complete genome|China	1
	PP273504.1 |Bovine coronavirus isolate BCoV-GX-NN190313, complete genome|China	1
	PP599027.1 |Bovine coronavirus isolate GX-NN221214, complete genome|China	1
	PP599028.1 |Bovine coronavirus isolate GX-NN230328, complete genome|China	1
	PQ588962.1 |Bovine coronavirus isolate SX-2403, complete genome|China	1
	PQ313104.1 |Bovine coronavirus isolate NXWZ2310, complete genome|China	0
	LC830476.1 |Bovine coronavirus BCoV/bovine/Chiba/25-1/2022 RNA, complete genome|Japan: Chiba	1
	LC830477.1 |Bovine coronavirus BCoV/bovine/Chiba/27-1/2022 RNA, complete genome|Japan: Chiba	1
	OR502440.1 |Bovine coronavirus isolate BC8, complete genome|USA	1
	OR502441.1 |Bovine coronavirus isolate BC9, complete genome|USA	0
	OR502442.1 |Bovine coronavirus isolate BC18, complete genome|USA	1
	OR502443.1 |Bovine coronavirus isolate BC39, complete genome|USA	1
	OR502444.1 |Bovine coronavirus isolate BC47, complete genome|USA	1
	PP352170.1 |Bovine coronavirus isolate NMG11, complete genome|China	1
	PP101629.1 |Bovine coronavirus isolate BCOV/GD-GZ-01/2024, complete genome|China	1
	PP101630.1 |Bovine coronavirus isolate BCOV/GD-GZ-02/2024, complete genome|China	1
	OR750853.1 |UNVERIFIED: Bovine coronavirus isolate BCoV-XJ-SHZ-37, complete genome|China	1
	OR753439.1 |Bovine coronavirus isolate BCo/YNLP/2023, complete genome|China	1
	OR454204.1 |Bovine coronavirus isolate BCoV/YNZT/2023, complete genome|China	1
	OR612019.1 |Bovine coronavirus isolate BCoV/SWUN/HXD10/2022, complete genome|China	1
	OR612020.1 |Bovine coronavirus isolate BCoV/SWUN/XHD6/2022, complete genome|China	1
	OR612021.1 |Bovine coronavirus isolate BCoV/SWUN/XHD5/2022, complete genome|China	1
	OR612022.1 |Bovine coronavirus isolate BCoV/SWUN/HXD1/2022, complete genome|China	1
	OR612023.1 |Bovine coronavirus isolate BCoV/SWUN/HXD2/2022, complete genome|China	1
	OR612024.1 |Bovine coronavirus isolate BCoV/SWUN/HXD3/2022, complete genome|China	1
	OR612025.1 |Bovine coronavirus isolate BCoV/SWUN/HXD4/2022, complete genome|China	1
	OR612026.1 |Bovine coronavirus isolate BCoV/SWUN/HXD6/2022, complete genome|China	1
	OR612027.1 |Bovine coronavirus isolate BCoV/SWUN/HXD7/2022, complete genome|China	1
	OR621174.1 |Bovine coronavirus isolate BCoV/SWUN/XHD7/2022, complete genome|China	1
	OR621175.1 |Bovine coronavirus isolate BCoV/SWUN/HXD8/2022, complete genome|China	1
	OR621176.1 |Bovine coronavirus isolate BCoV/SWUN/XHD1/2022, complete genome|China	1
	OR621177.1 |Bovine coronavirus isolate BCoV/SWUN/XHD3/2022, complete genome|China	1
	OR621178.1 |Bovine coronavirus isolate BCoV/SWUN/XHD4/2022, complete genome|China	1
	OR603989.1 |Bovine coronavirus isolate BCoV/SWUN/HXD5/2022, complete genome|China	1
	OR077306.1 |Bovine coronavirus isolate HMsz2207, complete genome|China	1
	OR077307.1 |Bovine coronavirus isolate ZJ2303G, complete genome|China	1
	OR077308.1 |Bovine coronavirus isolate RG23F3, complete genome|China	1
	OR077309.1 |Bovine coronavirus isolate AHFY2302G, complete genome|China	1
	OR077310.1 |Bovine coronavirus isolate YC2304G, complete genome|China	1
	OR077311.1 |Bovine coronavirus isolate XJCJ2301G, complete genome|China	0
	OR077312.1 |Bovine coronavirus isolate HBLF2302, complete genome|China	1
	OR077313.1 |Bovine coronavirus isolate GZBJ2207, complete genome|China	1
	OR077314.1 |Bovine coronavirus isolate HBSJZ2112, complete genome|China	1
	OR077315.1 |Bovine coronavirus isolate HBSJZ2202, complete genome|China	1
	OR077316.1 |Bovine coronavirus isolate JSYZ2209, complete genome|China	1
	OR077317.1 |Bovine coronavirus isolate ZJNB2106, complete genome|China	1
	OR088593.1 |Bovine coronavirus isolate BCoV/YN1LC/2023, complete genome|China	1
	ON544072.1 |Bovine coronavirus isolate DTA28-kidney/2021, complete genome|China	1
	ON544073.1 |Bovine coronavirus isolate DTA28-rectum/2021, complete genome|China	1
	OQ718861.1 |UNVERIFIED: Bovine coronavirus isolate BCoV/SWUN/XHD5/2022, complete genome|China	1
	OQ507475.1 |UNVERIFIED: Bovine coronavirus isolate Nes_2012-01-03, complete genome|Norway	1
	OP004056.2 |Bovine coronavirus isolate CH-4-22-01, complete genome|USA: Pennsylvania	1
	OP924545.1 |Bovine coronavirus isolate BCoV/NMG1/2022, complete genome|China	1
	OP866726.1 |Bovine coronavirus isolate BCoV_China/BCoV cattle_B277b/2021, complete genome|China	1
	OP866727.1 |Bovine coronavirus isolate BCoV_China/BCoV cattle_F226/2021, complete genome|China	1
	OP866728.1 |Bovine coronavirus isolate BCoV_China/BCoV cattle_B298/2021, complete genome|China	0
	OP866729.1 |Bovine coronavirus isolate BCoV_China/BCoV cattle_B277a/2021, complete genome|China	1
	OP296992.1 |Bovine coronavirus isolate p95, complete genome|Taiwan	1
	ON142315.1 |Bovine coronavirus isolate BCoV1/2021/CHN, complete genome|China	1
	ON142316.1 |Bovine coronavirus isolate BCoV3/2021/CHN, complete genome|China	1
	ON142317.1 |Bovine coronavirus isolate BCoV4/2021/CHN, complete genome|China	1
	ON142318.1 |UNVERIFIED: Bovine coronavirus isolate BCoV5/2021/CHN, complete genome|China	1
	ON142319.1 |Bovine coronavirus isolate BCoV6/2021/CHN, complete genome|China	1
	ON142320.1 |Bovine coronavirus isolate BCoV7/2021/CHN, complete genome|China	1
	ON792941.1 |Bovine coronavirus strain ABGEB0-52, complete genome|Ireland	1
	ON792942.1 |Bovine coronavirus strain ABGEB0-54, complete genome|Ireland	1
	ON792943.1 |Bovine coronavirus strain ABGEB0-56, complete genome|Ireland	1
	ON792944.1 |Bovine coronavirus strain ABGEB0-59, complete genome|Ireland	1
	ON792945.1 |Bovine coronavirus strain ABGEB0-62, complete genome|Ireland	1
	ON792946.1 |Bovine coronavirus strain ABGEB0-66, complete genome|Ireland	1
	ON792947.1 |Bovine coronavirus strain ABGEB0-70, complete genome|Ireland	1
	ON792948.1 |Bovine coronavirus strain ABGEB0-72, complete genome|Ireland	1
	ON792949.1 |Bovine coronavirus strain ABGEB0-74, complete genome|Ireland	1
	ON792950.1 |Bovine coronavirus strain ABGEB0-78, complete genome|Ireland	1
	ON792951.1 |Bovine coronavirus strain ABGEB0-79, complete genome|Ireland	1
	ON792952.1 |Bovine coronavirus strain ABGEB0-81, complete genome|Ireland	1
	ON792953.1 |Bovine coronavirus strain ABGEB0-88, complete genome|Ireland	1
	ON792954.1 |Bovine coronavirus strain ABGEB0-110, complete genome|Ireland	1
	ON792955.1 |Bovine coronavirus strain ABGEB0-116, complete genome|Ireland	1
	ON792956.1 |Bovine coronavirus strain ABGEB0-122, complete genome|Ireland	1
	ON792957.1 |Bovine coronavirus strain ABGEB0-128, complete genome|Ireland	1
	ON792958.1 |Bovine coronavirus strain ABGEBB-78, complete genome|Ireland	1
	ON792959.1 |Bovine coronavirus strain ABGEBB-108, complete genome|Ireland	1
	ON792960.1 |Bovine coronavirus strain ABGEBB-110, complete genome|Ireland	1
	ON792961.1 |Bovine coronavirus strain ABGEBB-115, complete genome|Ireland	1
	ON792962.1 |Bovine coronavirus strain ABGEBB-129, complete genome|Ireland	1
	ON792963.1 |Bovine coronavirus strain ABGEDB-205, complete genome|Ireland	1
	ON792964.1 |Bovine coronavirus strain ABGEDB-260, complete genome|Ireland	1
	ON093194.1 |Bovine coronavirus strain BCoV2/2021/CHN, complete genome|China	1
	ON146444.1 |Bovine coronavirus strain MARC/BRCV_2014, complete genome|USA: Nebraska	1
	LC642814.1 |Bovine coronavirus BoCoV GF2020 RNA, complete genome|Japan	1
	MW711287.1 |Bovine coronavirus isolate SWUN/NMG-D10/2020, complete genome|China	1
	MN982198.1 |Bovine coronavirus isolate BCOV-China/SWUN/A1/2018, complete genome|China	1
	MN982199.1 |Bovine coronavirus isolate BCOV-China/SWUN/A10/2018, complete genome|China	1
	LC494126.1 |Bovine coronavirus GIF-1 RNA, complete genome|Japan	1
	LC494127.1 |Bovine coronavirus IWT-9 RNA, complete genome|Japan	1
	LC494128.1 |Bovine coronavirus IWT-10 RNA, complete genome|Japan	1
	LC494129.1 |Bovine coronavirus IWT-1 RNA, complete genome|Japan	1
	LC494130.1 |Bovine coronavirus IWT-2 RNA, complete genome|Japan	1
	LC494131.1 |Bovine coronavirus IWT-3 RNA, complete genome|Japan	1
	LC494132.1 |Bovine coronavirus IWT-4 RNA, complete genome|Japan	1
	LC494133.1 |Bovine coronavirus IWT-5 RNA, complete genome|Japan	1
	LC494134.1 |Bovine coronavirus IWT-6 RNA, complete genome|Japan	1
	LC494135.1 |Bovine coronavirus IWT-7 RNA, complete genome|Japan	1
	LC494136.1 |Bovine coronavirus IWT-8 RNA, complete genome|Japan	1
	LC494137.1 |Bovine coronavirus IWT-11 RNA, complete genome|Japan	1
	LC494138.1 |Bovine coronavirus IWT-12 RNA, complete genome|Japan	1
	LC494139.1 |Bovine coronavirus IWT-13 RNA, complete genome|Japan	1
	LC494140.1 |Bovine coronavirus IWT-14 RNA, complete genome|Japan	0
	LC494141.1 |Bovine coronavirus IWT-15 RNA, complete genome|Japan	1
	LC494142.1 |Bovine coronavirus IWT-18 RNA, complete genome|Japan	1
	LC494143.1 |Bovine coronavirus IWT-19 RNA, complete genome|Japan	1
	LC494144.1 |Bovine coronavirus IWT-20 RNA, complete genome|Japan	1
	LC494145.1 |Bovine coronavirus IWT-21 RNA, complete genome|Japan	1
	LC494146.1 |Bovine coronavirus IWT-16 RNA, complete genome|Japan	1
	LC494147.1 |Bovine coronavirus IWT-17 RNA, complete genome|Japan	1
	LC494148.1 |Bovine coronavirus IWT-22 RNA, complete genome|Japan	1
	LC494149.1 |Bovine coronavirus IWT-23 RNA, complete genome|Japan	1
	LC494150.1 |Bovine coronavirus IWT-24 RNA, complete genome|Japan	1
	LC494151.1 |Bovine coronavirus IWT-25 RNA, complete genome|Japan	1
	LC494152.1 |Bovine coronavirus IWT-26 RNA, complete genome|Japan	1
	LC494153.1 |Bovine coronavirus IWT-27 RNA, complete genome|Japan	1
	LC494154.1 |Bovine coronavirus SHG-1 RNA, complete genome|Japan	1
	LC494155.1 |Bovine coronavirus SHG-2 RNA, complete genome|Japan	1
	LC494156.1 |Bovine coronavirus SHG-3 RNA, complete genome|Japan	1
	LC494157.1 |Bovine coronavirus SHG-4 RNA, complete genome|Japan	1
	LC494158.1 |Bovine coronavirus SHG-5 RNA, complete genome|Japan	1
	LC494159.1 |Bovine coronavirus SHG-6 RNA, complete genome|Japan	1
	LC494160.1 |Bovine coronavirus TCG-4 RNA, complete genome|Japan	1
	LC494161.1 |Bovine coronavirus TCG-5 RNA, complete genome|Japan	1
	LC494162.1 |Bovine coronavirus TCG-3 RNA, complete genome|Japan	1
	LC494163.1 |Bovine coronavirus TCG-2 RNA, complete genome|Japan	1
	LC494164.1 |Bovine coronavirus TCG-1 RNA, complete genome|Japan	1
	LC494165.1 |Bovine coronavirus TCG-10 RNA, complete genome|Japan	1
	LC494166.1 |Bovine coronavirus TCG-11 RNA, complete genome|Japan	1
	LC494167.1 |Bovine coronavirus TCG-12 RNA, complete genome|Japan	1
	LC494168.1 |Bovine coronavirus TCG-13 RNA, complete genome|Japan	1
	LC494169.1 |Bovine coronavirus TCG-14 RNA, complete genome|Japan	1
	LC494170.1 |Bovine coronavirus TCG-15 RNA, complete genome|Japan	1
	LC494171.1 |Bovine coronavirus TCG-16 RNA, complete genome|Japan	1
	LC494172.1 |Bovine coronavirus TCG-6 RNA, complete genome|Japan	1
	LC494173.1 |Bovine coronavirus TCG-7 RNA, complete genome|Japan	1
	LC494174.1 |Bovine coronavirus TCG-8 RNA, complete genome|Japan	1
	LC494175.1 |Bovine coronavirus TCG-18 RNA, complete genome|Japan	1
	LC494176.1 |Bovine coronavirus TCG-17 RNA, complete genome|Japan	1
	LC494177.1 |Bovine coronavirus TCG-9 RNA, complete genome|Japan	1
	LC494178.1 |Bovine coronavirus TCG-19 RNA, complete genome|Japan	1
	LC494179.1 |Bovine coronavirus TCG-20 RNA, complete genome|Japan	1
	LC494180.1 |Bovine coronavirus TCG-21 RNA, complete genome|Japan	1
	LC494181.1 |Bovine coronavirus TCG-22 RNA, complete genome|Japan	1
	LC494182.1 |Bovine coronavirus TCG-23 RNA, complete genome|Japan	1
	LC494183.1 |Bovine coronavirus TCG-24 RNA, complete genome|Japan	1
	LC494184.1 |Bovine coronavirus TCG-25 RNA, complete genome|Japan	1
	LC494185.1 |Bovine coronavirus TCG-26 RNA, complete genome|Japan	1
	LC494186.1 |Bovine coronavirus TCG-27 RNA, complete genome|Japan	1
	LC494187.1 |Bovine coronavirus TCG-28 RNA, complete genome|Japan	1
	LC494188.1 |Bovine coronavirus TCG-29 RNA, complete genome|Japan	1
	LC494189.1 |Bovine coronavirus TCG-30 RNA, complete genome|Japan	1
	LC494190.1 |Bovine coronavirus TCG-31 RNA, complete genome|Japan	1
	LC494191.1 |Bovine coronavirus TCG-32 RNA, complete genome|Japan	1
	LC494192.1 |Bovine coronavirus TCG-33 RNA, complete genome|Japan	1
	MG757138.1 |Bovine coronavirus isolate ICSA21-LBA, complete genome|France	1
	MG757139.1 |Bovine coronavirus isolate ICSA16-EN, complete genome|France	1
	MG757140.1 |Bovine coronavirus isolate ICSA16-LBA, complete genome|France	1
	MG757141.1 |Bovine coronavirus isolate ICSA-pool-EN, complete genome|France	1
	MG757142.1 |Bovine coronavirus isolate ICSA-pool-LBA, complete genome|France	1
	MH043952.1 |Bovine coronavirus isolate 4-17-03, complete genome|USA: Pennsylvania	1
	MH043953.1 |Bovine coronavirus isolate 4-17-25, complete genome|USA: Pennsylvania	1
	MH043954.1 |Bovine coronavirus isolate 4-17-08, complete genome|USA: Pennsylvania	1
	MH043955.1 |Bovine coronavirus isolate 7-16-23, complete genome|USA: Pennsylvania	1
	MG518518.1 |Water deer coronavirus isolate W17-18, complete genome|South Korea: Chungnam	1
	KX982264.1 |Bovine coronavirus isolate BCoV_2014_13, complete genome|France	1
	KU886219.1 |Bovine coronavirus strain BCV-AKS-01, complete genome|China: Xinjiang	1
	FJ938063.1 |Bovine coronavirus E-DB2-TC, complete genome|USA: Ohio	1
	FJ938064.1 |Bovine coronavirus E-AH187-TC, complete genome|USA: Ohio	1
	FJ938065.1 |Bovine respiratory coronavirus AH187, complete genome|USA: Ohio	1
	FJ938066.1 |Bovine respiratory coronavirus bovine/US/OH-440-TC/1996, complete genome|USA: Ohio	1
	FJ938067.1 |Human enteric coronavirus strain 4408, complete genome|	1
	FJ425184.1 |Waterbuck coronavirus US/OH-WD358-TC/1994, complete genome|USA: Ohio	1
	FJ425185.1 |Waterbuck coronavirus US/OH-WD358-GnC/1994, complete genome|USA: Ohio	1
	FJ425186.1 |Waterbuck coronavirus US/OH-WD358/1994, complete genome|USA: Ohio	1
	FJ425187.1 |White-tailed deer coronavirus US/OH-WD470/1994, complete genome|USA: Ohio	1
	FJ425188.1 |Sambar deer coronavirus US/OH-WD388-TC/1994, complete genome|USA: Ohio	1
	FJ425189.1 |Sambar deer coronavirus US/OH-WD388/1994, complete genome|USA: Ohio	1
	FJ425190.1 |Sambar deer coronavirus US/OH-WD388-TC/1994 calf-passaged, complete genome|USA: Ohio	1
	FJ415324.1 |Human enteric coronavirus 4408, complete genome|Germany	1
	AB354579.1 |Bovine coronavirus genomic RNA, complete genome, strain: Kakegawa|Japan	1
	EF424615.1 |Bovine coronavirus E-AH65, complete genome|USA:Ohio	1
	EF424616.1 |Bovine coronavirus E-AH65-TC, complete genome|USA:Ohio	1
	EF424617.1 |Bovine coronavirus R-AH65, complete genome|USA:Ohio	1
	EF424618.1 |Bovine coronavirus R-AH65-TC, complete genome|USA:Ohio	1
	EF424619.1 |Bovine coronavirus E-AH187, complete genome|USA:Ohio	1
	EF424620.1 |Bovine coronavirus R-AH187, complete genome|USA:Ohio	1
	EF424621.1 |Sable antelope coronavirus US/OH1/2003, complete genome|USA:Ohio	1
	EF424622.1 |Giraffe coronavirus US/OH3-TC/2006, complete genome|USA:Ohio	1
	EF424623.1 |Giraffe coronavirus US/OH3/2003, complete genome|USA:Ohio	1
	EF424624.1 |Calf-giraffe coronavirus US/OH3/2006, complete genome|USA:Ohio	1
	DQ915164.2 |Bovine coronavirus isolate Alpaca, complete genome|USA	1
	DQ811784.2 |Bovine coronavirus DB2, complete genome|	1
	AF391542.1 |Bovine coronavirus isolate BCoV-LUN, complete genome|	1
	AF220295.1 |Bovine coronavirus strain Quebec, complete genome|	1
	AF391541.1 |Bovine coronavirus isolate BCoV-ENT, complete genome|	1
	U00735.2 |Bovine coronavirus strain Mebus, complete genome|	1
